# Supplementary material for: Bee Health and Productivity in Apis mellifera, a Consequence of Multiple Factors
Source: Vet Sci. 2021 May 4;8(5):76. doi: 10.3390/vetsci8050076 (PMC8147805; doi:10.3390/vetsci8050076)
Supplement: Supplementary file 1 [file vetsci-08-00076-s001.zip]

Archive with 1 entries (1 files):
- vetsci-1164991-SI.pdf
